# Supplementary material for: Multi-Drug and β-Lactam Resistance in Escherichia coli and Food-Borne Pathogens from Animals and Food in Portugal, 2014–2019
Source: Antibiotics (Basel). 2022 Jan 12;11(1):90. doi: 10.3390/antibiotics11010090 (PMC8773433; doi:10.3390/antibiotics11010090)
Supplement: Supplementary file 1 [file antibiotics-11-00090-s001.zip]

Archive with 1 entries (1 files):
- antibiotics-1501724-supplementary.pdf
